# Supplementary material for: Slug increases sensitivity to tubulin-binding agents via the downregulation of βIII and βIVa-tubulin in lung cancer cells
Source: Cancer Med. 2013 Mar 1;2(2):144–54. doi: 10.1002/cam4.68 (PMC3639653; doi:10.1002/cam4.68)
Supplement: Table S1 — Clinical characteristics of lung cancer patients treated with tubulin binding agents. [file cam40002-0144-sd1.xls]

## Sheet: Sheet1
	Supplementary Table 1
	Clinical characteristics of lung cancer patients treated with tubulin binding agents
	Pt No.	Age	Gender	Histology	Treatment	Post treatment	Response	PFS (day)	OS (day)
	1	75	F	Adeno	CBDCA+PTX	EGFR-TKI	PR	165	347
	2	42	F	Adeno	CDDP+VNR	EGFR-TKI, CBDCA+PTX	PR	319	No data
	3	42	F	Adeno	CDDP+VNR	Operation	PR	209	452
	4	70	F	Adeno	DOC	EGFR-TKI, CBDCA+PTX	PR	224	946
	5	74	F	Adeno	CDDP+VNR	Operation	PR	Alive	Alive
	6	54	M	Adeno	DOC	EGFR-TKI	SD	421	1415
	7	69	M	Adeno	CBDCA+PTX	None	SD	112	No data
	8	61	M	Adeno	CDDP+VNR	None	SD	909	1939
	9	61	M	Adeno	CBDCA+PTX	None	PD	42	No data
	10	65	M	Adeno	DOC	Pemetrexed	PD	147	391
	Immunohistochemistry analyses for Slug were performed on 10 clinical lung cancer samples from patients who had undergone chemotherapy including tubulin binding agents. Pt No., patients number; Adeno, adenocarcinoma; CBDCA, Carboplatin; PTX, paclitaxel; CDDP, cisplatin; VNR, vinorelbine; DOC, docetaxel, EGFR-TKI, EGFR tyrosine kinase inhibitor; PR, partial response, SD, stable disease, PD, progres…
