# Supplementary material for: Slug increases sensitivity to tubulin-binding agents via the downregulation of βIII and βIVa-tubulin in lung cancer cells
Source: Cancer Med. 2013 Mar 1;2(2):144–54. doi: 10.1002/cam4.68 (PMC3639653; doi:10.1002/cam4.68)
Supplement: Table S2 — The primers used for real-time RT-PCR. [file cam40002-0144-sd2.xls]

## Sheet: table 1 
	Supplementary Table 2
	The primers used for real-time RT-PCR
		Primer Sequences (5′-3′)
	Slug	Forward: ATG CAT ATT CGG ACC CAC ACA TTA C
		Reverse: AGA TTT GAC CTG TCT GCA AAT GCT C
	E-cad	Forward: TTA AAC TCC TGG CCT CAA GCA ATC
		Reverse: TCC TAT CTT GGG CAA AGC AAC TG
	N-cad	Forward: CGA ATG GAT GAA AGA CCC ATC C
		Reverse: GGA GCC ACT GCC TTC ATA GTC AA
	FN1	Forward: TGA GTA CCG GAG ACA GGT GCA G
		Reverse: TAG CAG CTT CAA CGG CAA AGT TC
	VIM	Forward: GGA GCA AAT GGC ACC GAG ATA
		Reverse: GAG CTG CAC ATG TCT TGG GAA C
	TUBB	Forward: CAG ATG CTT AAC GTG GAG AAC AAG A
		Reverse: CAC GAG GTG GGA TGT CAC AGA
	TUBB1	Forward: GCT CCG ACC CTC AAT GCA GTA
		Reverse: TCA GAA TGA GCA ACT GTC ATC CAT C
	TUBB2B	Forward: ATG CCC TCA CCC AAG GTG TC
		Reverse: CTC GTT GTC AAT GCA GTA GGT TTC A
	TUBB3	Forward: GAA CCC GGA ACC ATG GAC AG
		Reverse: GAC CCT TGG CCC AGT TGT TG
	TUBB4	Forward: AGC TCG CTT TAC CTC TGG CTA CTT C
		Reverse: TGC AAA GTT AAA GGT GCG GTT TC
	GAPD	Forward: GCA CCG TCA AGG CTG AGA AC
		Reverse: ATG GTG GTG AAG ACG CCA GT
	E-cad, E-cadherin; N-cad, N-cadherin; FN1, fibronectin 1; VIM, vimentin; TUBB, tubulin, beta class I, TUBB1, tubulin, beta 1 class VI; TUBB2B, tubulin, beta 2B class IIb; TUBB3, tubulin, beta 3 class III; TUBB4, tubulin, beta 4A class Iva; GAPD, glyceraldehyde-3-phosphate dehydrogenase.
