# Supplementary material for: Slug increases sensitivity to tubulin-binding agents via the downregulation of βIII and βIVa-tubulin in lung cancer cells
Source: Cancer Med. 2013 Mar 1;2(2):144–54. doi: 10.1002/cam4.68 (PMC3639653; doi:10.1002/cam4.68)
Supplement: Table S3 — Summary of the β-tubulin isotype. [file cam40002-0144-sd3.xls]

## Sheet: 1
	Supplementary Table 3
	Summary of the β-tubulin isotype
	Symbol	Gene name	Protein name	Accession number
	TUBB	HM40	I	NM_178014
	TUBB1	Hβ1	VI	NM_030773
	TUBB2A	Hβ9c	IIa	NM_001069
	TUBB2B	Hβ9	IIb	NM_178012
	TUBB2C	Hβ2	IVb	NM_006088
	TUBB3	Hβ4	III	NM_006086
	TUBB4	Hβ5	IVa	NM_006087
	TUBB6		V	NM_032525
	Gene symbol, gene name, protein name and the accession number of the β-tubulin isotype are shown.
